# Supplementary material for: Adenine base editing efficiently restores the function of Fanconi anemia hematopoietic stem and progenitor cells
Source: Nat Commun. 2022 Nov 12;13:6900. doi: 10.1038/s41467-022-34479-z (PMC9653444; doi:10.1038/s41467-022-34479-z)
Supplement: Supplementary file 4 — Source Data [file 41467_2022_34479_MOESM4_ESM.xlsx]

## Sheet: Figure 1
Fig B
	FA-55 + pABEmax		FA-55 + pABEmax + sgRNA1p
5	0.18	0.21	6.08	5.24
9			10.89	5.81
19			28.45	7.02
30			32.36	11.6
42	0.19	0.4	41.76	17.58
Fig B	LFA-75 + pABEmax		LFA-75 + pABEmax + sgRNA4p
5	48.7	48.7	63.7	60.7
9			69.8	67.5
19			77	68.9
30	48.6	49.6	78.8	69.9
Fig C	FA-55 + mABEmax		FA-55 + mABEmax + sgRNA1s
5	0	0.22	57.22	49.06
19	2.4	0	71.02	64.3
30	0	0	71.07	65.02
Fig C	LFA-75 + mABEmax		LFA-75 + mABEmax + sgRNA4s
5	48.3	50	76.9	72.6
19	50.3	48.8	85.4	86.5
30	49.3	48.1	86.4	91.3

## Sheet: Figure 2
Fig B
		HD				FA-55				FA-55 BE mRNA Pool
0	1	100	100	100		100	100	100		100	100	100
3	3	106.806	96.861	97.4082		95.0603	101.531	80.7113		100.91	111.639	113.387
10	10	100.55	95.7182	97.117		82.6455	93.878	52.5112		93.5065	109.48	105.549
33	33	96.4527	90.7564	92.5181		57.6446	68.379	28.5693		96.2909	102.297	100.534
100	100	74.9266	77.6948	75.5241		14.3408	25.3345	10.4981		77.6278	90.7205	86.5571
333	333	40.5389	22.0499	15.1749		5.50366	7.94682	3.74477		26.587	58.1382	26.4521
1000	1000	16.2261	3.29674	1.5565		2.33259	3.95513	1.94614		2.75469	4.05795	2.41594
Fig B
		HD			LFA-75			LFA-75 BE mRNA Pool
0	1	100	100	100	100	100	100	100	100	100
3	3	106.806	96.861	97.4082	98.4526	106.986	91.1544	96.0826	118.787	108.376
10	10	100.55	95.7182	97.117	88.1363	85.4167	75.631	91.6856	108.263	109.075
33	33	96.4527	90.7564	92.5181	55.3287	54.2962	35.6462	87.5584	103.147	104.381
100	100	74.9266	77.6948	75.5241	25.5768	21.3769	14.1528	77.8554	96.3507	91.8391
333	333	40.5389	22.0499	15.1749	10.6147	12.5314	8.83307	30.4666	38.8112	18.2091
1000	1000	16.2261	3.29674	1.5565	6.3049	7.59731	5.61648	10.0722	7.99257	5.40445
Fig C

## Sheet: Figure 3
Figure B
	FA-55 + mABEmax + sgRNA1				FA-55 + mABE8e + sgRNA1				FA-55 + mABEmax				FA-55 + mABE8e
	27.59	36.33	22.6	59.2	74.73	72.83	57.78	83.88	0.83	0.38	0.35		0.39	0.27	0.27	0.08
Figure B
	LFA-75 + mABEmax + sgRNA4				LFA-75 + mABE8e + sgRNA4				LFA-75 + mABEmax				LFA-75 + mABE8e
	72.2	62.6	76.5	83.5	85.1	83.7	90.6	99.3	50	50	50		50	50	50	46.27
Figure D- FA55			HD				ABEmax				ABEmax + sgRNA			ABE8e					ABE8e + sgRNA
0	1	100	100	100	100	100	100	100		100	100	100	100	100	100	100		100	100	100	100
3	3	99.1587	98.1905	103.115		83.0085	104.426	95.7039		92.6717	101.974	107.143		87.7588	103.906	105.535		92.9735	103.4	112.077
10	10	98.0078	94.0729	102.163	84.6667	67.5863	73.5504	79.8805		94.4796	92.2082	100.103	58.5788	75.1554	72.5984	86.7603		86.7986	96.2258	109.276	54.2577
33	33	90.1568	92.705	95.6245	77.6	41.0577	58.5378	45.4068		82.0517	86.4902	89.8268	55.1932	42.5549	59.0911	53.6631		89.2926	96.2258	102.9	54.1825
100	100	75.0267	78.181	81.2799	54.5333	11.029	10.2052	14.1033		74.9843	73.7926	83.3333	36.5003	14.7599	14.1456	18.1586		76.5084	77.3592	88.9905	38.5794
333	333	20.6455	63.1295	17.3863	4.76	4.07663	5.65989	2.65821		41.6576	63.2969	42.4176	9.47494	4.29118	8.41445	2.96413		31.2392	67.5155	43.5989	9.76263
1000	1000	7.85532	13.1656	2.89442	1.68	1.96764	1.07739	1.25498		3.621	2.03091	1.94805	2.62084	2.11622	1.35088	1.36066		3.21978	3.08892	2.4735	3.99956
Figure D- FA75		HD				ABEmax				ABEmax + sgRNA				ABE8e				ABE8e + sgRNA
0	1	100	100	100		100	100	100		100	100	100		100	100	100		100	100	100
3	3	99.4291	103.125	102.52		90.5101	90.5367	96.8426		93.4257	88.3585	118.367		90.6299	92.522	103.13		77.981	100.494	104.461
10	10	98.5603	102.329	97.8684		87.3754	79.8909	80.6952		84.6439	82.5241	107.221		79.0194	77.9343	81.9077		78.3069	85.8444	107.848
33	33	90.6956	95.6108	91.9144		49.9895	49.8795	52.2167		86.7156	73.4068	102.012		49.9618	49.2059	40.2297		68.2074	78.918	94.6822
100	100	76.1504	81.2971	68.6802		32.8805	23.4148	33.6578		71.9177	51.8722	85.5236		30.5454	23.6958	20.1038		57.4714	68.4751	77.2711
333	333	22.64	17.3137	21.5679		27.116	11.6996	18.6608		34.9629	17.223	33.8684		20.308	13.0554	16.1869		31.0124	18.6255	35.8722
1000	1000	8.55601	2.87201	17.7125		14.7203	5.06062	9.02112		10.8394	5.8354	10.3572		10.0647	5.68041	6.00583		10.0965	4.87704	9.3365

## Sheet: Figure 4
Fig A (FA-55)		ABE8e + sgRNA1s					ABEmax + sgRNA1s					BE mRNA only
	OT38	1.03544	1.00884				1.13464	0.934957				1.07016	1.06687
	OT37	0.992142	1.04869				1.07432	1.00903				0.999986	0.984957
	OT36	1.1009	1.1609				0.569982	0.589969				0.529483	0.611995
	OT35	0.360404	0.355299				0.348539	0.344675				0.318387	0.32687
	OT34	0.322495	0.333321				0.401649	0.29479				0.294336	0.338567
	OT33	0.1	0.1				0.1	0.1				0.1	0.1
	OT32	0.911699	0.89239				1.07303	1.02106				0.922166	1.02215
	OT31	0.467402	0.483296				0.53768	0.476599				0.458712	0.496717
	OT30	0.390092	0.469411				0.494306	0.473287				0.526498	0.451159
	OT29	0.551278	0.446226				0.479721	0.439505				0.494285	0.4641
	OT28	0.770017	0.740813				0.865504	0.80594				0.835969	0.770536
	OT27	0.336672	0.30315				0.309436	0.329533				0.331359	0.308235
	OT26	0.507376	0.433839				0.53091	0.46823				0.442491	0.411978
	OT25	1.07159	1.04262				1.11588	1.05792				1.09052	1.02981
	OT24	0.262017	0.227363				0.299324	0.271295				0.265596	0.24373
	OT23	0.891628	0.841646				0.975072	0.940667				0.946792	0.884977
	OT22	0.542356	0.498127				0.541761	0.522049				0.489341	0.517063
	OT21	0.806949	0.6363				0.794998	0.793746				0.824273	0.708127
	OT20	0.785455	0.831714				0.923106	0.845808				0.873991	0.807099
	OT19	0.571987	0.567374				0.628067	0.601813				0.601167	0.566882
	OT18	0.474083	0.484896				0.455533	0.474937				0.480301	0.477344
	OT17	0.753317	0.757956				0.812414	0.738288				0.714133	0.690799
	OT16	0.422238	0.634804				0.761441	0.724362				0.721607	0.673678
	OT15	1.04469	1.11709				1.22647	1.19252				1.12087	1.12067
	OT14	0.142995	0.103186				0.1	0.113756				0.145253	0.143756
	OT13	0.606191	0.616305				0.652478	0.623216				0.629596	0.63005
	OT12	0.642931	0.610246				0.684207	0.649261				0.66166	0.638884
	OT11	0.350297	0.380302				0.406979	0.394617				0.400583	0.381244
	OT10	0.429055	0.435613				0.536655	0.482407				0.423166	0.433285
	OT9	0.608503	0.650777				0.677842	0.698845				0.699266	0.638404
	OT8	0.577956	0.520922	0.574568	0.669843	0.541139	1.07596	0.996042	0.549192	0.613629	0.613956	0.569333	0.537426	0.510457	0.622171	0.504406
	OT7	0.455217	0.478965	0.433762	0.370546	0.365593	1.01396	0.922484	0.335117	0.392186	0.375056	0.372575	0.376365	0.372465	0.356351	0.342026
	OT6	0.566895	0.582545	0.659044	0.711128	0.743925	1.02525	1.0668	0.650911	0.764037	0.81198	0.628372	0.565992	0.729147	0.779906	0.751977
	OT5	0.1	0.1	0.770462	0.833155	0.829281	0.79326	0.722483	0.685278	0.771627	0.853214	0.1	0.1	0.693558	0.9045	0.78473
	OT4	0.718386	0.714133	0.637713	0.695443	0.592905	0.1	0.1	0.641614	0.604795	0.662489	0.759082	0.715682	0.646244	0.643365	0.635152
	OT3	0.961462	0.994177	0.696718	0.82518	0.796485	0.666963	0.572807	0.903	1.165	1.06	1.13133	1.03458	0.7275	0.845227	0.918494
	OT2	0.967972	0.854351	0.925	0.896	1.012	0.43594	0.369635	0.833	0.947	0.963	0.925385	0.946297	0.876	0.9	0.856
	OT1	1.19641	1.62302	0.689	0.799	0.695	0.672081	0.545642	0.748	0.683	0.602	0.980997	0.990487	0.689	0.749	0.723
	ON	93.9095	96.0262	68.98	85.11	53.32	72.9588	73.0837	36.88	55.79	30.48	1.72404	1.10681	0.39	0.27	0.27
Fig A (FA-75)		ABE8e + sgRNA4s				ABEmax + sgRNA4s				BE mRNA only
	OT29	0.717874	0.830654			0.647223	0.699962			0.722529	0.697765
	OT28	0.761154	0.743154			0.709224	0.757996			0.69738	0.728322
	OT27	1.40559	1.45419			0.48558	0.472081			0.59515	0.502417
	OT26	0.649019	0.604779			0.605549	0.565156			0.59743	0.603694
	OT25	0.330059	0.285155			0.308987	0.312989			0.364153	0.320091
	OT24	0.624191	0.657899			0.624549	0.601378			0.528838	0.476642
	OT23	1.17193	1.09693			0.750893	0.845942			0.827536	0.805338
	OT22	0.426398	0.320639			0.341603	0.371907			0.342855	0.337629
	OT21	0.696214	0.717598			0.68636	0.634618			0.648082	0.726053
	OT20	0.83612	0.783437			0.712473	0.805037			0.728411	0.753709
	OT19	0.383936	0.43553			0.430891	0.424648			0.450914	0.426315
	OT18	0.515963	0.49485			0.407919	0.45881			0.423212	0.55107
	OT17	1.14855	1.20329			1.19069	1.09754			1.05311	1.22756
	OT16	1.08271	2.49564			0.351034	0.328342			0.382942	0.397246
	OT15	0.381099	0.35482			0.360211	0.357167			0.467526	0.352186
	OT14	0.907506	0.844304			0.837426	0.816255			0.844736	0.855811
	OT13	0.339414	0.306436			0.460978	0.35892			0.417392	0.371829
	OT12	0.387739	0.327098			0.329971	0.371225			0.319544	0.348586
	OT11	3.27504	3.59321			0.810034	0.718983			0.890515	0.879039
	OT10	0.596982	1.20126			0.589795	0.573313			0.612056	0.617025
	OT9	0.38701	0.368368			0.363128	0.37678			0.387492	0.39547
	OT8	0.55403	0.540015	0.583514	0.55061	0.552531	0.494273	0.559997	0.542832	0.48849	0.493075	0.611857	0.622387
	OT7	0.487195	0.46437	0.493921	0.456386	0.482877	0.467703	0.457881	0.509744	0.510255	0.459864	0.556597	0.527585
	OT6	0.50578	0.384316	0.401361	0.470617	0.422599	0.509538	0.524641	0.389149	0.517683	0.446067	0.488888	0.471369
	OT5	0.336629	0.298461	0.225241	0.223275	0.314214	0.257778	0.30784	0.213305	0.228714	0.283428	0.292973	0.29608
	OT4	0.648753	0.787176	0.669143	0.453059	0.510719	0.486254	0.575269	0.494114	0.519054	0.499037	0.627764	0.608789
	OT3	21.746	26.6596	16.9818	19.182	2.64959	2.93567	9.61657	4.53131	0.269228	0.24212	0.584745	0.828657
	OT2	0.398151	0.456471	0.312447	0.3587	0.299703	0.307636	0.266439	0.30701	0.325501	0.321082	0.316761	0.357909
	OT1	0.346339	0.361486	0.328348	0.297479	0.408386	0.303866	0.321591	0.361395	0.345688	0.309085	0.386053	0.373706
	ON	17.8988	28.909	32.35	39.25	11.25	25.15	14.763	4.89483	0.1	0.1	0.1	0.1

## Sheet: Figure 5
Figure 5B
	A>G conversion				Bystander edits				Other indels
mABEmax +sgRNA	35.4	24	32.39		0	0	0		0	0	0
mABE8e +sgRNA	83.35	84.9	86.68		6.62	3.32	3.45		0	0	0
Figure 5C
	A>G conversion					Bystander edits					Other indels
mABEmax +sgRNA		23.6	32.35				0	0				0	0
mABE8e +sgRNA	80.22	79.21	77.28	70.65	48.32	5.3	5.25	3.86	2.58	3.53	0	0	0	0	0
Figure 5D
	Mock nucleofection							mABEmax + sgRNA							mABE8e + sgRNA
day 30	52.3	43.9	43.5	54.5	18.3	49.4	26.8	31.2	62.1	31.5	27.8	47.9	53.8	37.8	53.2	46.4	47.9	64.7	28	25.8
day 60	78.3	82.7	62.6	69.2	65.5	84.7	77.3	74.8	81.3	67.9	46.9	56.9	85.2	73	80.3	56.6	80.7	86.2	64.6
day 90	73.4	80	81.8	72.8	39.1	60.9	71.5	78.2	82.3	77.1	50.2	56.3	70.8	72.3	80.9	77.1	66.5	55.9	80.6	71.2
Figure 5E
	Mock nucleofection							mABEmax + sgRNA							mABE8e + sgRNA
day 30	10.3	14.2	3.8	5.4	0.58	4.97	1.95	17.4	2.33	1.77	1.56	2.49	2.61	2.99	2.7	12.3	2.29	5.33	5.1	2.71
day 60	3.29	3.97	3.81	9.98	17.5	19.6	1.01	12.5	1.23	8.62	7.14	11.5	38.3	18.2	0.47	3.97	5.91	7.88	4.33	13.7
day 90	34.7	17.11	39.4	9.38	0.38	16.8	14	41.9	13.2	35.1	13.7	0.27	4.31	20.4	26.7	28.2	8.2	33.4	9.25	16.4
Figure 5F	A>G conversion							Bystander edits							Other indels
ABEmax	24	32.39						0	0						0	0
ABE8e	84.9	86.68						3.32	3.45						0	0
ABEmax	1.39	10.57	5.63	7.55	2.55	3.17	4.79	0	0	0	0	0	0	0	0	0	0	0	0	0	0
ABE8e	55.48	72.21	76.44	28.01				6.52	0.76	0	0				0.81	1.64	1.57	0.28
ABEmax	15.33	3.13	1.73	2.21	4.09	2.65		0	0	0	0.21	0.21	0		0	0	0	0.6	0	0
ABE8e	72.96	67.76	48.32	44.59	47.76	39.15		4.95	5.47	1.35	7.63	2	1.37		0	0	0	0	2	0
ABEmax	35.92	3.52	18.78	19.76	30.25	16.32		1	0.48	0.67	0.66	0.45	0.62		0	0	0	0	0	0
ABE8e	77.74	87.67	44.73	42.06	61.4			2.65	1.11	1.35	7.63	21.71			0	0	0	0	2	0
Figure 5G
	Mock nucleofection							mABEmax + sgRNA							mABE8e + sgRNA
day 30	12.9	5.21	13.2	14.9	37.2	8.4	6.14	23.1	5.84	4.56	21.5	9.93	16.4		18.9	6.41	14	17.7	20.4	8.66
day 60	48.9	59.5	55.7	81.6	52.9	19.8	27.7	68.1	64.4	63.3	54.8	27.1	22.8		53.9	43.9	43.9	57.1	10.5	34
day 90-120	47.1	43.1	60.8	53.4	10.8	3.5	0.89	66	55.1	46.9	51.6	13.5	9.67		50.6	62.7	45.5	51.5	14.4	32.7
Figure 5H	A>G conversion							Bystander edits							Other indels
ABEmax	23.6	32.35						0	0						0	0
ABE8e	70.65	48.32						2.58	3.53						0	0
ABEmax	6.36	4.2	5.26	3.19	22.74	28.41		1.24	0	0	0	0.23	0	0	0	0	0	0	0	0	0
ABE8e	60.58	65.01	50.46	63.28	69.13	78.33	71.12	0.22	1.41	1.73	2.52	7.38	8.16	14.42	0	0	0.74	0.25	0.75	0.87	1.12
ABEmax	2.07	2.19	2.23	3.24	28.05	25		0	0.29	0.24	0.25	4.55	4.61		0	0	0	0	0	0
ABE8e	54.05	50.63	44.15	32	61.04	62.71	63.99	0.74	0.59	5.88	1.44	10.42	15.34	12.39	0	0.79	0	0	0	0.2	1.04

## Sheet: Figure 6
Figure 6A
		CD34+ enriched
	-	12.5
	+	14.85
	-	23.5	120
	+	23	96.7
	-	33.75
	+	40.83
	-	17.55
	+	22.48
Figure 6B	Lin- 10nM
mock	5.55
ABE8e	137.5
	enriched CD34+ 10nM
Mock	0	0
ABE8e	93.68	67.85
	enriched CD34+ 10nM
Mock	0
ABE8e	60
Figure 6C
	Intended A to G conversion		Bystander edits		Indels
FA-A 02002 Lin-	43.06		0.49		0
FA-A 02002 CD34+ enriched	42.66	72.37	0.85	5.23	0	0.53
FA-A 01003 CD34+ enriched	64.37		0.69		0
FA-A 02005 CD34+ enriched	42.22		8.14		0
Figure 6D
	Intended A to G conversion
FA-A 02002	100
FA-A 02002	71.42	100
FA-A 01003	100
FA-A 02005	100
Figure 6E
	CFU-GM			BFU-E
Mock	15.8667			14.8
mABE8e	4.16216	5.56757		6.27027	6.27027
Mock	0			0
mABE8e	0			24.8649

## Sheet: supplementary figure 3
	WT + Bystander (Rep1)		Bystander (Rep1)		WT + Bystander (Rep2)		Bystander (Rep2)
Day 5	28.5		1.5		23.18		1.17
Day 19	34.87		1.41		36.38		1.11

## Sheet: supplementary figure 6
Fig A		A>G conversion	Bystander edits	Other indels
3.2μg sgRNA + 3μg BE		25.54	0	0
6.4μg sgRNA + 6μg BE		35.4	0	0
3.2μg sgRNA + 3μg BE		87.74	3.21	0
6.4μg sgRNA + 3μg BE		84.61	4.6	0
6.4μg sgRNA + 6μg BE		83.35	5.6	0
Fig B	mock nucleofection		mABEmax + sgRNA		mABE8e + sgRNA
HD CB HSCs	100	73.33	84.37	29.33	62.5	38.3
Fig C	mock nucleofection		mABEmax + sgRNA		mABE8e + sgRNA
HD mPB HSCs	100	76	56.81	31.9	79.54	38.63
Fig D	CFU-GM						BFU-E
mock nucleofected	46.6667	33.3333	56.6667				76.6667	56.6667	76.6667
mABEmax +sgRNA	90	43.3333	60				90	70	96.6667
mABE8e +sgRNA	53.3333	53.3333	56.6667				83.3333	66.6667	60
Fig E	CFU-GM						BFU-E
mock nucleofected	76.6667	66.6667	70	22	290	170	80	66.6667	60	100	73.3333	103.333
mABEmax +sgRNA	40	26.6667	46.6667	230	200	186.667	50	56.6667	50	86.6667	43.3333	86.6667
mABE8e +sgRNA	13.3333	20	30	166.667	150	156.667	50	26.6667	16.6667	43.3333	53.3333	10
Fig F	mock							ABEmax							ABE8e
hCD45+	73.4	80	81.8	72.8	39.1	60.9	71.5	78.2	82.3	77.1	50.2	56.3	70.8	72.3	80.9	77.1	66.5	55.9	80.6	71.2
hCD3+	2.89	2.81	1.66	0.68	0.18	4.17	3.02	3.87	2.17	11.88	1.65	2.46	1.3	2.68	2.53	4.59	2.07	0.59	2.37	1.62
hCD19+	75.9	82.9	86.4	85.8	91.6	79.5	79.2	79.6	85.7	87.6	78.9	78.2	82.7	83.9	85.3	81.7	79.9	82	80.8	87
hCD33+	6	3.63	2.33	4.68	1.44	4.37	4.01	4.14	3.83	3.05	9.79	6.9	7.24	5.36	3.13	3.18	6.39	6.55	5.7	3.3
hCD34+	9.2	10.3	7.79	4.86	1.87	3.75	3.76	6.58	8.22	6.49	2.58	3.6	9.43	3.74	7.29	6.6	3.95	3.67	3.43	3.06
hCD34+ hCD19-	2.7	2.65	2.68	2.02	0.91	1.7	1.41	1.85	11.8	1.72	2.13	1.62	2.54	1.43	2.39	2.11	2.27	2.21	1.56	0.92
Fig G	mock							ABEmax							ABE8e
hCD45+	34.7	17.11	39.4	9.38	0.38	16.8	14	41.9	13.2	35.1	13.7	0.27	4.31	20.4	26.7	28.2	8.2	33.4	9.25	16.4
hCD3+	0.99	1.11	1.04	0	7.17	0.4	2.11	0.97	1.05	11.5	4.32	2.25	1.28	1.04	1.87	1.16	3.12	4	1.95	2.44
hCD19+	92	91.8	90.8	66.7	93.2	97.6	94.2	92.7	95.11	76.9	88.5	95.5	98.7	93.9	88	89.5	92.7	88.5	92.7	91.3
hCD33+	1.07	2.54	3.86	0	1.2	0.24	2.88	3.32	1.91	2.01	7.08	2.25	0.071	1.15	5.8	4.74	1.7	6.26	3.86	4.42
hCD34+	5.93	4.61	3.35	0	0.8	1.99	2.09	2.78	2.26	3.1	3.36	2.25	0.67	4.66	6.18	3.38	1.99	2.73	1.77	3.1
hCD34+ hCD19-	1.9	1.32	1.32	0	0.8	0.23	0.56	0.67	0.53	1.29	1.05	0	0	1.21	1.75	1.54	0.66	1.22	0.65	0.83
Fig H	mock							ABEmax							ABE8e
hCD45+	47.1	43.1	60.8	53.4	10.8	3.5	0.89	66	55.1	46.9	51.6	13.5	9.67		50.6	62.7	45.5	51.5	14.4	32.7
hCD3+	0.097	0.14	0.21	0.19	4.14	4.22	12.7	0.38	0.5	0.1	0.15	3.15	2.87		0.24	0.26	0.35	0.54	2.05	3.17
hCD19+	82.3	87.3	87.2	89.5	84.9	90.3	59	86.9	87.1	87.2	91.8	89.7	91.8		92.4	90	90.8	87.5	93.9	89.1
hCD33+	11.3	7.03	8.02	6.29	9.35	6.49	29.3	7.79	8.7	7.47	4.71	5.46	4.92		4.06	6.12	5.47	6.67	3.85	5.92
hCD34+	6.89	7.44	7.19	7.08	1.57	0.97	2.72	6.66	7.38	5.53	6.12	1.42	1.71		5.77	6.14	9.64	10.1	1.49	1.98
hCD34+ hCD19-	1.93	1.75	1.72	1.46	0.91	0.65	2.56	1.48	1.73	1.87	1.35	0.62	0.49		0.87	1.32	1.59	1.94	0.23	0.67

## Sheet: supplementary figure 7
Fig. A 02002 Lin-	CFU-GM	BFU-E
0nM	24	12
10nM	0	2
0nM	0.672265	4.70588
10nM	2.01681	5.37815
Fig. A 02005 CD34+	CFU-GM			BFU-E
0nM	0			28.49
10nM	0			0
0nM	4.21496			59.0095
10nM	4.21496			33.7197
Fig.A 02002 CD34+	CFU-GM		BFU-E
0nM	6	0.847458	16	3.398
10nM	0	0	0	0
0nM	14	0	33.5	12.66
10nM	12	1.33	32.5	5

## Sheet: supplementary figure 8
	ABE8e + sgRNA		BE_mRNA_only (mock)
	Patient 01003	Patient 02005	Patient 01003	Patient 02005
OT36	0.698416	1.23527	0.717221	0.744762
OT8	0.347465	0.647476	0.343493	0.787839
OT7	0.459001	0.482965	0.489395	0.529296
OT6	0.885185	0.935764	0.879348	1.03312
OT5	0.1	0.1	0.1	0.1
OT4	0.991848	0.839958	0.911043	0.993324
OT3	1.35439	1.42831	1.49308	1.52055
OT2	1.22968	1.29346	1.19026	1.32349
OT1	0.865379	0.933241	0.965523	0.943159
ON	59.1207	53.555	0.92863	1.09446
